# Supplementary material for: DNA Damage Response Alterations in Ovarian Cancer: From Molecular Mechanisms to Therapeutic Opportunities
Source: Cancers (Basel). 2023 Jan 10;15(2):448. doi: 10.3390/cancers15020448 (PMC9856346; doi:10.3390/cancers15020448)
Supplement: Supplementary file 1 [file cancers-15-00448-s001.zip]

Archive with 1 entries (1 files):
- Table S1 PARPi.pdf
